# Supplementary material for: Extracellular Matrix-Related Gene Signature Implied Immunosuppressive Status and Adverse Survival in Diffuse Glioma Patients
Source: Cancers (Basel). 2026 May 25;18(11):1720. doi: 10.3390/cancers18111720 (PMC13255635; doi:10.3390/cancers18111720)
Supplement: Supplementary file 1 [file cancers-18-01720-s001.zip]

Archive with 1 entries (1 files):
- cancers-4265399-supplementary.pdf
